# Supplementary material for: Ploidy Distribution of the Harmful Bloom Forming Macroalgae Ulva spp. in Narragansett Bay, Rhode Island, USA, Using Flow Cytometry Methods
Source: PLoS One. 2016 Feb 26;11(2):e0149182. doi: 10.1371/journal.pone.0149182 (PMC4769327; doi:10.1371/journal.pone.0149182)
Supplement: S1 Table — (XLSX) [file pone.0149182.s001.xlsx]

## Sheet: S1 ploidy biomass physical data
Individual	Species	Ploidy	Site	Site Type	Date Ulva Collected	Date as Number	Temp Greenwich Bay ©	Salinity Greenwich Bay (psu)	Salinity three days before (psu)	Salinity one week before (psu)	Salinity two weeks before (psu)	Month Collected	Total Growth g	Growth g/day	Dead scale: 1 = alive, 5 = dead	Average Temp C (mesocosm A)	Average Temp C (mesocosm B)	Av Temp C Chepiwanoxet	Average Monthly Ulva Biomass g/m2	Average Monthly Total Biomass g/m2
12	Ulva compressa	2	Chepiwanoxet	Exposed	2013-06-24	8	22.67	16.37	22.26	26.08	27.44	June						17.819	14.0978	61.0869
13	Ulva compressa	2	Chepiwanoxet	Exposed	2013-06-24	8	22.67	16.37	22.26	26.08	27.44	June						17.819	14.0978	61.0869
14	Ulva compressa	1	Chepiwanoxet	Exposed	2013-06-24	8	22.67	16.37	22.26	26.08	27.44	June						17.819	14.0978	61.0869
17	Ulva compressa	2	Chepiwanoxet	Exposed	2013-06-24	8	22.67	16.37	22.26	26.08	27.44	June						17.819	14.0978	61.0869
18	Ulva compressa	2	Chepiwanoxet	Exposed	2013-06-24	8	22.67	16.37	22.26	26.08	27.44	June						17.819	14.0978	61.0869
19	Ulva compressa	1	Chepiwanoxet	Exposed	2013-06-24	8	22.67	16.37	22.26	26.08	27.44	June						17.819	14.0978	61.0869
20	Ulva compressa	2	Chepiwanoxet	Exposed	2013-06-24	8	22.67	16.37	22.26	26.08	27.44	June						17.819	14.0978	61.0869
23	Ulva rigida	1	Chepiwanoxet	Exposed	2013-06-24	8	22.67	16.37	22.26	26.08	27.44	June						17.819	14.0978	61.0869
24	Ulva compressa	1	Oakland Beach	Exposed	2013-06-24	8	22.67	16.37	22.26	26.08	27.44	June						17.819	14.0978	61.0869
25	Ulva compressa	1	Oakland Beach	Exposed	2013-06-24	8	22.67	16.37	22.26	26.08	27.44	June						17.819	14.0978	61.0869
27	Ulva compressa	1	Oakland Beach	Exposed	2013-06-24	8	22.67	16.37	22.26	26.08	27.44	June						17.819	14.0978	61.0869
28	Ulva compressa	1	Oakland Beach	Exposed	2013-06-24	8	22.67	16.37	22.26	26.08	27.44	June						17.819	14.0978	61.0869
29	Ulva compressa	1	Oakland Beach	Exposed	2013-06-24	8	22.67	16.37	22.26	26.08	27.44	June						17.819	14.0978	61.0869
30	Ulva compressa	1	Oakland Beach	Exposed	2013-06-24	8	22.67	16.37	22.26	26.08	27.44	June						17.819	14.0978	61.0869
31	Ulva compressa	2	Oakland Beach	Exposed	2013-06-24	8	22.67	16.37	22.26	26.08	27.44	June						17.819	14.0978	61.0869
32	Ulva compressa	2	Oakland Beach	Exposed	2013-06-24	8	22.67	16.37	22.26	26.08	27.44	June						17.819	14.0978	61.0869
33	Ulva compressa	1	Oakland Beach	Exposed	2013-06-24	8	22.67	16.37	22.26	26.08	27.44	June						17.819	14.0978	61.0869
34	Ulva rigida	1	Oakland Beach	Exposed	2013-06-24	8	22.67	16.37	22.26	26.08	27.44	June						17.819	14.0978	61.0869
35	Ulva rigida	2	Oakland Beach	Exposed	2013-06-24	8	22.67	16.37	22.26	26.08	27.44	June						17.819	14.0978	61.0869
37	Ulva rigida	1	Oakland Beach	Exposed	2013-06-24	8	22.67	16.37	22.26	26.08	27.44	June						17.819	14.0978	61.0869
38	Ulva rigida	1	Oakland Beach	Exposed	2013-06-24	8	22.67	16.37	22.26	26.08	27.44	June						17.819	14.0978	61.0869
39	Ulva rigida	1	Oakland Beach	Exposed	2013-06-24	8	22.67	16.37	22.26	26.08	27.44	June						17.819	14.0978	61.0869
40	Ulva rigida	2	Oakland Beach	Exposed	2013-06-24	8	22.67	16.37	22.26	26.08	27.44	June						17.819	14.0978	61.0869
41	Ulva rigida	2	Oakland Beach	Exposed	2013-06-24	8	22.67	16.37	22.26	26.08	27.44	June						17.819	14.0978	61.0869
43	Ulva rigida	1	Oakland Beach	Exposed	2013-06-24	8	22.67	16.37	22.26	26.08	27.44	June						17.819	14.0978	61.0869
44	Ulva compressa	1	Sandy Point	Exposed	2013-06-24	8	22.67	16.37	22.26	26.08	27.44	June						17.819	14.0978	61.0869
45	Ulva compressa	2	Sandy Point	Exposed	2013-06-24	8	22.67	16.37	22.26	26.08	27.44	June						17.819	14.0978	61.0869
46	Ulva compressa	2	Sandy Point	Exposed	2013-06-24	8	22.67	16.37	22.26	26.08	27.44	June						17.819	14.0978	61.0869
47	Ulva compressa	1	Sandy Point	Exposed	2013-06-24	8	22.67	16.37	22.26	26.08	27.44	June						17.819	14.0978	61.0869
48	Ulva compressa	1	Sandy Point	Exposed	2013-06-24	8	22.67	16.37	22.26	26.08	27.44	June						17.819	14.0978	61.0869
50	Ulva rigida	1	Sandy Point	Exposed	2013-06-24	8	22.67	16.37	22.26	26.08	27.44	June						17.819	14.0978	61.0869
51	Ulva rigida	1	Sandy Point	Exposed	2013-06-24	8	22.67	16.37	22.26	26.08	27.44	June						17.819	14.0978	61.0869
52	Ulva rigida	1	Sandy Point	Exposed	2013-06-24	8	22.67	16.37	22.26	26.08	27.44	June						17.819	14.0978	61.0869
54	Ulva rigida	1	Sandy Point	Exposed	2013-06-24	8	22.67	16.37	22.26	26.08	27.44	June						17.819	14.0978	61.0869
55	Ulva rigida	1	Sandy Point	Exposed	2013-06-24	8	22.67	16.37	22.26	26.08	27.44	June						17.819	14.0978	61.0869
57	Ulva rigida	1	Sandy Point	Exposed	2013-06-24	8	22.67	16.37	22.26	26.08	27.44	June						17.819	14.0978	61.0869
58	Ulva rigida	1	Sandy Point	Exposed	2013-06-24	8	22.67	16.37	22.26	26.08	27.44	June						17.819	14.0978	61.0869
3	Ulva compressa	2	Unknown		2013-06-17	1	20.57	26.08	24.97	27.44	29.56	June	1.7686	0.126329				16.967	14.0978	61.0869
12	Ulva compressa	2	Unknown		2013-06-17	1	20.57	26.08	24.97	27.44	29.56	June	1.8216	0.130114				16.967	14.0978	61.0869
13	Ulva compressa	1	Unknown		2013-06-17	1	20.57	26.08	24.97	27.44	29.56	June	1.4881	0.106293				16.967	14.0978	61.0869
19	Ulva compressa	1	Unknown		2013-06-17	1	20.57	26.08	24.97	27.44	29.56	June	1.5939	0.11385				16.967	14.0978	61.0869
21	Ulva compressa	2	Unknown		2013-06-17	1	20.57	26.08	24.97	27.44	29.56	June	1.1715	0.0836786				16.967	14.0978	61.0869
23	Ulva compressa	2	Unknown		2013-06-17	1	20.57	26.08	24.97	27.44	29.56	June	1.9208	0.1372				16.967	14.0978	61.0869
29	Ulva compressa	1	Unknown		2013-06-17	1	20.57	26.08	24.97	27.44	29.56	June	1.1062	0.0790143				16.967	14.0978	61.0869
34	Ulva compressa	2	Unknown		2013-06-17	1	20.57	26.08	24.97	27.44	29.56	June	1.2764	0.0911714				16.967	14.0978	61.0869
35	Ulva compressa	2	Unknown		2013-06-17	1	20.57	26.08	24.97	27.44	29.56	June	1.3706	0.0979				16.967	14.0978	61.0869
36	Ulva compressa	2	Unknown		2013-06-17	1	20.57	26.08	24.97	27.44	29.56	June	1.0263	0.0733071				16.967	14.0978	61.0869
40	Ulva compressa	1	Unknown		2013-06-17	1	20.57	26.08	24.97	27.44	29.56	June	1.0709	0.0764929				16.967	14.0978	61.0869
43	Ulva rigida	2	Unknown		2013-06-17	1	20.57	26.08	24.97	27.44	29.56	June	1.1295	0.0806786				16.967	14.0978	61.0869
44	Ulva rigida	2	Unknown		2013-06-17	1	20.57	26.08	24.97	27.44	29.56	June	1.4685	0.104893				16.967	14.0978	61.0869
45	Ulva rigida	2	Unknown		2013-06-17	1	20.57	26.08	24.97	27.44	29.56	June	0.8951	0.0639357				16.967	14.0978	61.0869
46	Ulva rigida	2	Unknown		2013-06-17	1	20.57	26.08	24.97	27.44	29.56	June	0.5127	0.0366214				16.967	14.0978	61.0869
47	Ulva rigida	2	Unknown		2013-06-17	1	20.57	26.08	24.97	27.44	29.56	June	0.7485	0.0534643				16.967	14.0978	61.0869
48	Ulva rigida	2	Unknown		2013-06-17	1	20.57	26.08	24.97	27.44	29.56	June	0.7508	0.0536286				16.967	14.0978	61.0869
50	Ulva rigida	2	Unknown		2013-06-17	1	20.57	26.08	24.97	27.44	29.56	June	1.3154	0.0939571				16.967	14.0978	61.0869
52	Ulva rigida	2	Unknown		2013-06-17	1	20.57	26.08	24.97	27.44	29.56	June	1.0899	0.07785				16.967	14.0978	61.0869
53	Ulva rigida	2	Unknown		2013-06-17	1	20.57	26.08	24.97	27.44	29.56	June	-0.1253	-0.00895				16.967	14.0978	61.0869
55	Ulva rigida	2	Unknown		2013-06-17	1	20.57	26.08	24.97	27.44	29.56	June	0.6175	0.0441071				16.967	14.0978	61.0869
59	Ulva rigida	2	Unknown		2013-06-17	1	20.57	26.08	24.97	27.44	29.56	June	1.148	0.082				16.967	14.0978	61.0869
60	Ulva rigida	2	Unknown		2013-06-17	1	20.57	26.08	24.97	27.44	29.56	June	0.582	0.0415714				16.967	14.0978	61.0869
63	Ulva rigida	2	Unknown		2013-06-17	1	20.57	26.08	24.97	27.44	29.56	June	0.6369	0.0454929				16.967	14.0978	61.0869
35	Ulva rigida	2	Warwick City Park	Sheltered	2013-06-23	7	22.88	19.12	22.35	26.71	28.79	June	0.322	0.023				20.541	14.0978	61.0869
36	Ulva rigida	1	Warwick City Park	Sheltered	2013-06-23	7	22.88	19.12	22.3	26.71	28.79	June	0.55	0.0392857				20.541	14.0978	65.0869
37	Ulva rigida	2	Warwick City Park	Sheltered	2013-06-23	7	26.88	19.92	22.35	66.71	28.79	June	0.882	0.063				20.541	14.0978	61.0869
38	Ulva rigida	1	Warwick City Park	Sheltered	2013-06-23	7	22._x0018_88	19.12	22.35	26.71	28.79	June	0.677	0.0483571				20.541	14.0978	61.0869
39	Ulva rigida	2	Waswick City _x0010_ark<Sheltered	Sheltered	2013-06-23	7	22._x0018_88	19.12	22.35	26.71	28.79	June	0.456	0.0325714				_x000C_20.541	14.0978	61.0869
40	Ulva rigida	1	Warwick City Park	Sheltered	2013-06-23	7	22.88	19.12	22.35	26.71	28.79	June	0.572	0.0408571				20.541	14.0978	61.0869
41	Ulva rigida	2	Warwmck City Park	SheLtered	2013-06-23	7	22.88	19.12	22.35	26.71	28.79	Juîe	0.376	0.0268571				20.54!	14.0978	61.0869
42	Ulva rigida	2	Warwick City Park	Sheltered	2013-06-23	7	22.88	19.12	22.35	26.71	28.79	June	0.382	0.0272857				20.541	14.0978	61.0869
t8	Ulva compressa	1	Warwi#k City Park	Sheltered	2013-06-23	7	22.88	19.12	22.35	26.71	28.79	June	4.344	0.310286				20.541	14.0978	61.0869
54	Ulva rigida	2	Oakland Beach Cove	Sheltered	2013-06-23	7	22.88	19.12	22.35	26.71	28.79	June	0.222	0.0158571				20.541	14.0978	61.0869
56	Ulva rigida	1	Oakland Beach Cove	Sheltered	2013-06-23	7	22.88	19.12	22.35	26.71	28.79	June	0.197	0.0140714				20.541	14.0978	61.0869
57	Ulva rigida	1	Oakland Beach Cove	Sheltered	2013-06-23	7	22.88	19.12	22.35	26.71	28.79	June	0.696	0.0497143				20.541	14.0978	61.0869
58	Ulva rigida	2	Oakland Beach Cove	Sheltered	2013-06-23	7	22.88	19.12	22.35	26.71	28.79	June	0.184	0.0131429				20.541	14.0978	61.0869
59	Ulva rigida	1	Oakland Beach Cove	Sheltered	2013-06-23	7	22.88	19.12	22.35	26.71	28.79	June	0.4006	0.0286143				20.541	14.0978	61.0869
61	Ulva rigida	2	Warwick City Park	Sheltered	2013-06-23	7	22.88	19.12	22.35	26.71	28.79	June	.	.				20.541	14.0978	61.0869
63	Ulva compressa	2	Warwick City Park	Sheltered	2013-06-23	7	22.88	19.12	22.35	26.71	28.79	June	0.139	0.00992857				20.541	14.0978	61.0869
64	Ulva compressa	1	Warwick City Park	Sheltered	2013-06-23	7	22.88	19.12	22.35	26.71	28.79	June	.	.				20.541	14.0978	61.0869
65	Ulva compressa	1	Warwick City Park	Sheltered	2013-06-23	7	22.88	19.12	22.35	26.71	28.79	June	.	.				20.541	14.0978	61.0869
66	Ulva compressa	1	Warwick City Park	Sheltered	2013-06-23	7	22.88	19.12	22.35	26.71	28.79	June	.	.				20.541	14.0978	61.0869
1	Ulva compressa	2	Warwick City Park	Sheltered	2013-07-15	29	23.81	27.58	25.05	25.97	24.49	July	2.34	0.167143	1				15.2778	40.6406
2	Ulva compressa	1	Warwick City Park	Sheltered	2013-07-15	29	23.81	27.58	25.05	25.97	24.49	July	3.631	0.259357	3				15.2778	40.6406
3	Ulva compressa	2	Warwick City Park	Sheltered	2013-07-15	29	23.81	27.58	25.05	25.97	24.49	July	2.472	0.176571	2				15.2778	40.6406
4	Ulva compressa	2	Warwick City Park	Sheltered	2013-07-15	29	23.81	27.58	25.05	25.97	24.49	July	2.335	0.166786	1				15.2778	40.6406
5	Ulva compressa	2	Warwick City Park	Sheltered	2013-07-15	29	23.81	27.58	25.05	25.97	24.49	July	1.461	0.104357	1				15.2778	40.6406
6	Ulva compressa	1	Oakland Beach Cove	Sheltered	2013-07-15	29	23.81	27.58	25.05	25.97	24.49	July	1.659	0.1185	2				15.2778	40.6406
7	Ulva compressa	2	Oakland Beach Cove	Sheltered	2013-07-15	29	23.81	27.58	25.05	25.97	24.49	July	1.404	0.100286	2				15.2778	40.6406
8	Ulva compressa	2	Oakland Beach Cove	Sheltered	2013-07-15	29	23.81	27.58	25.05	25.97	24.49	July	1.527	0.109071	2				15.2778	40.6406
9	Ulva compressa	2	Oakland Beach Cove	Sheltered	2013-07-15	29	23.81	27.58	25.05	25.97	24.49	July	2.699	0.192786	1				15.2778	40.6406
11	Ulva rigida	2	Warwick City Park	Sheltered	2013-07-15	29	23.81	27.58	25.05	25.97	24.49	July	.	.	5				15.2778	40.6406
13	Ulva rigida	2	Warwick City Park	Sheltered	2013-07-15	29	23.81	27.58	25.05	25.97	24.49	July	0.232	0.0165714	4				15.2778	40.6406
17	Ulva rigida	2	Warwick City Park	Sheltered	2013-07-15	29	23.81	27.58	25.05	25.97	24.49	July	.	.	5				15.2778	40.6406
18	Ulva rigida	2	Warwick City Park	Sheltered	2013-07-15	29	23.81	27.58	25.05	25.97	24.49	July	.	.	5				15.2778	40.6406
20	Ulva rigida	2	Warwick City Park	Sheltered	2013-07-15	29	23.81	27.58	25.05	25.97	24.49	July	0.264	0.0188571	4				15.2778	40.6406
21	Ulva rigida	2	Warwick City Park	Sheltered	2013-07-15	29	23.81	27.58	25.05	25.97	24.49	July	0.273	0.0195	3				15.2778	40.6406
22	Ulva rigida	2	Warwick City Park	Sheltered	2013-07-15	29	23.81	27.58	25.05	25.97	24.49	July	0.353	0.0252143	3				15.2778	40.6406
25	Ulva rigida	2	Warwick City Park	Sheltered	2013-07-15	29	23.81	27.58	25.05	25.97	24.49	July	0.226	0.0161429	3				15.2778	40.6406
26	Ulva rigida	2	Warwick City Park	Sheltered	2013-07-15	29	23.81	27.58	25.05	25.97	24.49	July	0.231	0.0165	2				15.2778	40.6406
27	Ulva rigida	1	Warwick City Park	Sheltered	2013-07-15	29	23.81	27.58	25.05	25.97	24.49	July	.	.	5				15.2778	40.6406
28	Ulva rigida	2	Warwick City Park	Sheltered	2013-07-15	29	23.81	27.58	25.05	25.97	24.49	July	.	.	5				15.2778	40.6406
29	Ulva rigida	2	Warwick City Park	Sheltered	2013-07-15	29	23.81	27.58	25.05	25.97	24.49	July	-0.136	-0.00971429	2				15.2778	40.6406
30	Ulva rigida	2	Warwick City Park	Sheltered	2013-07-15	29	23.81	27.58	25.05	25.97	24.49	July	0.576	0.0411429	2				15.2778	40.6406
31	Ulva rigida	2	Warwick City Park	Sheltered	2013-07-15	29	23.81	27.58	25.05	25.97	24.49	July	-0.278	-0.0198571	4				15.2778	40.6406
32	Ulva rigida	2	Warwick City Park	Sheltered	2013-07-15	29	23.81	27.58	25.05	25.97	24.49	July	0.975	0.0696429	2				15.2778	40.6406
35	Ulva rigida	2	Warwick City Park	Sheltered	2013-07-15	29	23.81	27.58	25.05	25.97	24.49	July	0.042	0.003	3				15.2778	40.6406
36	Ulva rigida	2	Warwick City Park	Sheltered	2013-07-15	29	23.81	27.58	25.05	25.97	24.49	July	0.003	0.000214286	3				15.2778	40.6406
40	Ulva rigida	2	Warwick City Park	Sheltered	2013-07-15	29	23.81	27.58	25.05	25.97	24.49	July	0.69	0.0492857	1				15.2778	40.6406
41	Ulva rigida	2	Warwick City Park	Sheltered	2013-07-15	29	23.81	27.58	25.05	25.97	24.49	July	0.206	0.0147143	3				15.2778	40.6406
42	Ulva rigida	2	Warwick City Park	Sheltered	2013-07-15	29	23.81	27.58	25.05	25.97	24.49	July	0.379	0.0270714	2				15.2778	40.6406
47	Ulva rigida	2	Warwick City Park	Sheltered	2013-07-15	29	23.81	27.58	25.05	25.97	24.49	July	.	.	5				15.2778	40.6406
1	Ulva compressa	2	Chepiwanoxet	Exposed	2013-07-22	36	27.36	27.67	27.75	27.58	25.97	July	4.256	0.304	1				15.2778	40.6406
2	Ulva compressa	2	Chepiwanoxet	Exposed	2013-07-22	36	27.36	27.67	27.75	27.58	25.97	July	4.326	0.309	1				15.2778	40.6406
3	Ulva compressa	1	Chepiwanoxet	Exposed	2013-07-22	36	27.36	27.67	27.75	27.58	25.97	July	1.992	0.142286	2				15.2778	40.6406
5	Ulva compressa	2	Chepiwanoxet	Exposed	2013-07-22	36	27.36	27.67	27.75	27.58	25.97	July	6.346	0.453286	2				15.2778	40.6406
6	Ulva compressa	2	Chepiwanoxet	Exposed	2013-07-22	36	27.36	27.67	27.75	27.58	25.97	July	4.674	0.333857	1				15.2778	40.6406
7	Ulva compressa	2	Chepiwanoxet	Exposed	2013-07-22	36	27.36	27.67	27.75	27.58	25.97	July	5.264	0.376	2				15.2778	40.6406
11	Ulva rigida	1	Chepiwanoxet	Exposed	2013-07-22	36	27.36	27.67	27.75	27.58	25.97	July	.	.	5				15.2778	40.6406
12	Ulva rigida	1	Chepiwanoxet	Exposed	2013-07-22	36	27.36	27.67	27.75	27.58	25.97	July	.	.	5				15.2778	40.6406
13	Ulva rigida	1	Chepiwanoxet	Exposed	2013-07-22	36	27.36	27.67	27.75	27.58	25.97	July	2.503	0.178786	3				15.2778	40.6406
14	Ulva compressa	1	Oakland Beach	Exposed	2013-07-22	36	27.36	27.67	27.75	27.58	25.97	July	4.815	0.343929	1				15.2778	40.6406
17	Ulva compressa	1	Oakland Beach	Exposed	2013-07-22	36	27.36	27.67	27.75	27.58	25.97	July	3.406	0.243286	1				15.2778	40.6406
18	Ulva compressa	2	Oakland Beach	Exposed	2013-07-22	36	27.36	27.67	27.75	27.58	25.97	July	4.118	0.294143	1				15.2778	40.6406
19	Ulva compressa	2	Oakland Beach	Exposed	2013-07-22	36	27.36	27.67	27.75	27.58	25.97	July	8.354	0.596714	1				15.2778	40.6406
21	Ulva compressa	1	Oakland Beach	Exposed	2013-07-22	36	27.36	27.67	27.75	27.58	25.97	July	2.83	0.202143	1				15.2778	40.6406
22	Ulva compressa	2	Oakland Beach	Exposed	2013-07-22	36	27.36	27.67	27.75	27.58	25.97	July	3.216	0.229714	2				15.2778	40.6406
24	Ulva rigida	2	Oakland Beach	Exposed	2013-07-22	36	27.36	27.67	27.75	27.58	25.97	July	2.874	0.205286	2				15.2778	40.6406
34	Ulva compressa	2	Sandy Point	Exposed	2013-07-22	36	27.36	27.67	27.75	27.58	25.97	July	2.611	0.1865	1				15.2778	40.6406
35	Ulva compressa	2	Sandy Point	Exposed	2013-07-22	36	27.36	27.67	27.75	27.58	25.97	July	3.402	0.243	1				15.2778	40.6406
37	Ulva rigida	1	Sandy Point	Exposed	2013-07-22	36	27.36	27.67	27.75	27.58	25.97	July	.	.	4				15.2778	40.6406
38	Ulva rigida	1	Sandy Point	Exposed	2013-07-22	36	27.36	27.67	27.75	27.58	25.97	July	.	.	4				15.2778	40.6406
39	Ulva rigida	1	Sandy Point	Exposed	2013-07-22	36	27.36	27.67	27.75	27.58	25.97	July	2.506	0.179	3				15.2778	40.6406
40	Ulva rigida	2	Sandy Point	Exposed	2013-07-22	36	27.36	27.67	27.75	27.58	25.97	July	.	.	4				15.2778	40.6406
41	Ulva rigida	1	Sandy Point	Exposed	2013-07-22	36	27.36	27.67	27.75	27.58	25.97	July	.	.	5				15.2778	40.6406
42	Ulva rigida	1	Sandy Point	Exposed	2013-07-22	36	27.36	27.67	27.75	27.58	25.97	July	.	.	5				15.2778	40.6406
43	Ulva rigida	1	Sandy Point	Exposed	2013-07-22	36	27.36	27.67	27.75	27.58	25.97	July	.	.	4				15.2778	40.6406
44	Ulva rigida	1	Sandy Point	Exposed	2013-07-22	36	27.36	27.67	27.75	27.58	25.97	July	.	.	4				15.2778	40.6406
1	Ulva compressa	2	Oakland Beach Cove	Sheltered	2013-07-29	43	25.36	27.57	27.41	27.57	27.58	July	1.889	0.134929	1	23.174	23.136	21.715	15.2778	40.6406
2	Ulva compressa	2	Oakland Beach Cove	Sheltered	2013-07-29	43	25.36	27.57	27.41	27.57	27.58	July	1.601	0.114357	1	23.174	23.136	21.715	15.2778	40.6406
3	Ulva compressa	2	Oakland Beach Cove	Sheltered	2013-07-29	43	25.36	27.57	27.41	27.57	27.58	July	2.272	0.162286	1	23.174	23.136	21.715	15.2778	40.6406
4	Ulva compressa	2	Oakland Beach Cove	Sheltered	2013-07-29	43	25.36	27.57	27.41	27.57	27.58	July	3.169	0.226357	1	23.174	23.136	21.715	15.2778	40.6406
5	Ulva compressa	2	Oakland Beach Cove	Sheltered	2013-07-29	43	25.36	27.57	27.41	27.57	27.58	July	0.88	0.0628571	1	23.174	23.136	21.715	15.2778	40.6406
8	Ulva compressa	2	Oakland Beach Cove	Sheltered	2013-07-29	43	25.36	27.57	27.41	27.57	27.58	July	1.586	0.113286	2	23.174	23.136	21.715	15.2778	40.6406
9	Ulva compressa	2	Oakland Beach Cove	Sheltered	2013-07-29	43	25.36	27.57	27.41	27.57	27.58	July	3.087	0.2205	1	23.174	23.136	21.715	15.2778	40.6406
10	Ulva compressa	2	Oakland Beach Cove	Sheltered	2013-07-29	43	25.36	27.57	27.41	27.57	27.58	July	1.281	0.0915	1	23.174	23.136	21.715	15.2778	40.6406
11	Ulva compressa	1	Oakland Beach Cove	Sheltered	2013-07-29	43	25.36	27.57	27.41	27.57	27.58	July	2.647	0.189071	1	23.174	23.136	21.715	15.2778	40.6406
12	Ulva compressa	2	Oakland Beach Cove	Sheltered	2013-07-29	43	25.36	27.57	27.41	27.57	27.58	July	1.949	0.139214	1	23.174	23.136	21.715	15.2778	40.6406
13	Ulva compressa	2	Oakland Beach Cove	Sheltered	2013-07-29	43	25.36	27.57	27.41	27.57	27.58	July	1.411	0.100786	1	23.174	23.136	21.715	15.2778	40.6406
14	Ulva compressa	2	Oakland Beach Cove	Sheltered	2013-07-29	43	25.36	27.57	27.41	27.57	27.58	July	2.305	0.164643	1	23.174	23.136	21.715	15.2778	40.6406
15	Ulva compressa	2	Oakland Beach Cove	Sheltered	2013-07-29	43	25.36	27.57	27.41	27.57	27.58	July	3.326	0.237571	2	23.174	23.136	21.715	15.2778	40.6406
17	Ulva compressa	1	Oakland Beach Cove	Sheltered	2013-07-29	43	25.36	27.57	27.41	27.57	27.58	July	3.2	0.228571	1	23.174	23.136	21.715	15.2778	40.6406
18	Ulva compressa	1	Oakland Beach Cove	Sheltered	2013-07-29	43	25.36	27.57	27.41	27.57	27.58	July	1.721	0.122929	1	23.174	23.136	21.715	15.2778	40.6406
19	Ulva compressa	2	Oakland Beach Cove	Sheltered	2013-07-29	43	25.36	27.57	27.41	27.57	27.58	July	3.498	0.249857	1	23.174	23.136	21.715	15.2778	40.6406
20	Ulva compressa	2	Oakland Beach Cove	Sheltered	2013-07-29	43	25.36	27.57	27.41	27.57	27.58	July	2.301	0.164357	1	23.174	23.136	21.715	15.2778	40.6406
21	Ulva compressa	1	Oakland Beach Cove	Sheltered	2013-07-29	43	25.36	27.57	27.41	27.57	27.58	July	3.512	0.250857	1	23.174	23.136	21.715	15.2778	40.6406
23	Ulva compressa	2	Oakland Beach Cove	Sheltered	2013-07-29	43	25.36	27.57	27.41	27.57	27.58	July	2.772	0.198	1	23.174	23.136	21.715	15.2778	40.6406
24	Ulva compressa	2	Oakland Beach Cove	Sheltered	2013-07-29	43	25.36	27.57	27.41	27.57	27.58	July	2.34	0.167143	1	23.174	23.136	21.715	15.2778	40.6406
25	Ulva compressa	2	Oakland Beach Cove	Sheltered	2013-07-29	43	25.36	27.57	27.41	27.57	27.58	July	1.955	0.139643	1	23.174	23.136	21.715	15.2778	40.6406
26	Ulva compressa	1	Oakland Beach Cove	Sheltered	2013-07-29	43	25.36	27.57	27.41	27.57	27.58	July	2.071	0.147929	1	23.174	23.136	21.715	15.2778	40.6406
27	Ulva compressa	2	Oakland Beach Cove	Sheltered	2013-07-29	43	25.36	27.57	27.41	27.57	27.58	July	2.629	0.187786	1	23.174	23.136	21.715	15.2778	40.6406
29	Ulva rigida	2	Oakland Beach Cove	Sheltered	2013-07-29	43	25.36	27.57	27.41	27.57	27.58	July	0.578	0.0412857	3	23.174	23.136	21.715	15.2778	40.6406
30	Ulva rigida	2	Oakland Beach Cove	Sheltered	2013-07-29	43	25.36	27.57	27.41	27.57	27.58	July	.	.	4	23.174	23.136	21.715	15.2778	40.6406
31	Ulva rigida	2	Oakland Beach Cove	Sheltered	2013-07-29	43	25.36	27.57	27.41	27.57	27.58	July	4.036	0.288286	1	23.174	23.136	21.715	15.2778	40.6406
32	Ulva compressa	2	Oakland Beach	Exposed	2013-07-29	43	25.36	27.57	27.41	27.57	27.58	July	2.581	0.184357	1	23.174	23.136	21.715	15.2778	40.6406
33	Ulva rigida	2	Oakland Beach	Exposed	2013-07-29	43	25.36	27.57	27.41	27.57	27.58	July	.	.	.	23.174	23.136	21.715	15.2778	40.6406
35	Ulva rigida	1	Oakland Beach	Exposed	2013-07-29	43	25.36	27.57	27.41	27.57	27.58	July	0.362	0.0258571	3	23.174	23.136	21.715	15.2778	40.6406
36	Ulva rigida	1	Oakland Beach	Exposed	2013-07-29	43	25.36	27.57	27.41	27.57	27.58	July	2.917	0.208357	2	23.174	23.136	21.715	15.2778	40.6406
37	Ulva rigida	1	Oakland Beach	Exposed	2013-07-29	43	25.36	27.57	27.41	27.57	27.58	July	-0.061	-0.00435714	3	23.174	23.136	21.715	15.2778	40.6406
38	Ulva rigida	1	Oakland Beach	Exposed	2013-07-29	43	25.36	27.57	27.41	27.57	27.58	July	1.623	0.115929	2	23.174	23.136	21.715	15.2778	40.6406
39	Ulva rigida	1	Oakland Beach	Exposed	2013-07-29	43	25.36	27.57	27.41	27.57	27.58	July	.	.	4	23.174	23.136	21.715	15.2778	40.6406
3	Ulva compressa	1	Oakland Beach Cove	Sheltered	2013-08-12	57	24.1	28.32	28.1	28.6	27.57	August	1.761	0.125786	1	22.816	22.658	19.349	1.46581	4.19171
7	Ulva compressa	2	Oakland Beach Cove	Sheltered	2013-08-12	57	24.1	28.32	28.1	28.6	27.57	August	2.76	0.197143	1	22.816	22.658	19.349	1.46581	4.19171
8	Ulva compressa	2	Oakland Beach Cove	Sheltered	2013-08-12	57	24.1	28.32	28.1	28.6	27.57	August	2.101	0.150071	1	22.816	22.658	19.349	1.46581	4.19171
9	Ulva compressa	1	Oakland Beach Cove	Sheltered	2013-08-12	57	24.1	28.32	28.1	28.6	27.57	August	1.315	0.0939286	1	22.816	22.658	19.349	1.46581	4.19171
10	Ulva compressa	1	Oakland Beach Cove	Sheltered	2013-08-12	57	24.1	28.32	28.1	28.6	27.57	August	1.916	0.136857	1	22.816	22.658	19.349	1.46581	4.19171
12	Ulva compressa	2	Oakland Beach Cove	Sheltered	2013-08-12	57	24.1	28.32	28.1	28.6	27.57	August	1.951	0.139357	1	22.816	22.658	19.349	1.46581	4.19171
13	Ulva compressa	2	Oakland Beach Cove	Sheltered	2013-08-12	57	24.1	28.32	28.1	28.6	27.57	August	2.228	0.159143	1	22.816	22.658	19.349	1.46581	4.19171
15	Ulva compressa	2	Oakland Beach Cove	Sheltered	2013-08-12	57	24.1	28.32	28.1	28.6	27.57	August	1.875	0.133929	1	22.816	22.658	19.349	1.46581	4.19171
16	Ulva compressa	2	Oakland Beach Cove	Sheltered	2013-08-12	57	24.1	28.32	28.1	28.6	27.57	August	2.463	0.175929	1	22.816	22.658	19.349	1.46581	4.19171
17	Ulva compressa	2	Oakland Beach Cove	Sheltered	2013-08-12	57	24.1	28.32	28.1	28.6	27.57	August	1.498	0.107	1	22.816	22.658	19.349	1.46581	4.19171
18	Ulva compressa	2	Oakland Beach Cove	Sheltered	2013-08-12	57	24.1	28.32	28.1	28.6	27.57	August	2.59	0.185	1	22.816	22.658	19.349	1.46581	4.19171
19	Ulva compressa	2	Oakland Beach Cove	Sheltered	2013-08-12	57	24.1	28.32	28.1	28.6	27.57	August	1.289	0.0920714	1	22.816	22.658	19.349	1.46581	4.19171
20	Ulva compressa	2	Oakland Beach Cove	Sheltered	2013-08-12	57	24.1	28.32	28.1	28.6	27.57	August	1.367	0.0976429	1	22.816	22.658	19.349	1.46581	4.19171
21	Ulva compressa	2	Oakland Beach Cove	Sheltered	2013-08-12	57	24.1	28.32	28.1	28.6	27.57	August	1.86	0.132857	1	22.816	22.658	19.349	1.46581	4.19171
22	Ulva compressa	2	Oakland Beach Cove	Sheltered	2013-08-12	57	24.1	28.32	28.1	28.6	27.57	August	.	.	.	22.816	22.658	19.349	1.46581	4.19171
23	Ulva compressa	2	Oakland Beach Cove	Sheltered	2013-08-12	57	24.1	28.32	28.1	28.6	27.57	August	.	.	.	22.816	22.658	19.349	1.46581	4.19171
24	Ulva compressa	2	Oakland Beach Cove	Sheltered	2013-08-12	57	24.1	28.32	28.1	28.6	27.57	August	.	.	.	22.816	22.658	19.349	1.46581	4.19171
27	Ulva compressa	2	Oakland Beach Cove	Sheltered	2013-08-12	57	24.1	28.32	28.1	28.6	27.57	August	1.398	0.0998571	2	22.816	22.658	19.349	1.46581	4.19171
28	Ulva compressa	2	Oakland Beach Cove	Sheltered	2013-08-12	57	24.1	28.32	28.1	28.6	27.57	August	1.898	0.135571	1	22.816	22.658	19.349	1.46581	4.19171
29	Ulva compressa	1	Oakland Beach Cove	Sheltered	2013-08-12	57	24.1	28.32	28.1	28.6	27.57	August	2.806	0.200429	1	22.816	22.658	19.349	1.46581	4.19171
32	Ulva rigida	1	Oakland Beach Cove	Sheltered	2013-08-12	57	24.1	28.32	28.1	28.6	27.57	August	1.069	0.0763571	1	22.816	22.658	19.349	1.46581	4.19171
34	Ulva rigida	2	Oakland Beach Cove	Sheltered	2013-08-12	57	24.1	28.32	28.1	28.6	27.57	August	1.048	0.0748571	2	22.816	22.658	19.349	1.46581	4.19171
36	Ulva rigida	1	Oakland Beach Cove	Sheltered	2013-08-12	57	24.1	28.32	28.1	28.6	27.57	August	0.363	0.0259286	1	22.816	22.658	19.349	1.46581	4.19171
37	Ulva rigida	1	Oakland Beach Cove	Sheltered	2013-08-12	57	24.1	28.32	28.1	28.6	27.57	August	1.308	0.0934286	2	22.816	22.658	19.349	1.46581	4.19171
38	Ulva rigida	1	Oakland Beach Cove	Sheltered	2013-08-12	57	24.1	28.32	28.1	28.6	27.57	August	1.131	0.0807857	2	22.816	22.658	19.349	1.46581	4.19171
1	Ulva compressa	1	Sandy Point	Exposed	2013-08-19	64	23.58	28.84	28.58	28.32	28.6	August	3.608	0.257714	1	22.844	22.716	23.132	1.46581	4.19171
2	Ulva rigida	1	Sandy Point	Exposed	2013-08-19	64	23.58	28.84	28.58	28.32	28.6	August	3.039	0.217071	2	22.844	22.716	23.132	1.46581	4.19171
3	Ulva rigida	1	Sandy Point	Exposed	2013-08-19	64	23.58	28.84	28.58	28.32	28.6	August	1.522	0.108714	2	22.844	22.716	23.132	1.46581	4.19171
4	Ulva rigida	1	Sandy Point	Exposed	2013-08-19	64	23.58	28.84	28.58	28.32	28.6	August	1.752	0.125143	2	22.844	22.716	23.132	1.46581	4.19171
5	Ulva compressa	1	Sandy Point	Exposed	2013-08-19	64	23.58	28.84	28.58	28.32	28.6	August	2.593	0.185214	1	22.844	22.716	23.132	1.46581	4.19171
6	Ulva compressa	2	Chepiwanoxet	Exposed	2013-08-19	64	23.58	28.84	28.58	28.32	28.6	August	1.876	0.134	1	22.844	22.716	23.132	1.46581	4.19171
8	Ulva rigida	1	Chepiwanoxet	Exposed	2013-08-19	64	23.58	28.84	28.58	28.32	28.6	August	0.618	0.0441429	2	22.844	22.716	23.132	1.46581	4.19171
9	Ulva rigida	1	Chepiwanoxet	Exposed	2013-08-19	64	23.58	28.84	28.58	28.32	28.6	August	1.87	0.133571	1	22.844	22.716	23.132	1.46581	4.19171
10	Ulva compressa	1	Chepiwanoxet	Exposed	2013-08-19	64	23.58	28.84	28.58	28.32	28.6	August	3.149	0.224929	1	22.844	22.716	23.132	1.46581	4.19171
11	Ulva compressa	2	Chepiwanoxet	Exposed	2013-08-19	64	23.58	28.84	28.58	28.32	28.6	August	2.657	0.189786	1	22.844	22.716	23.132	1.46581	4.19171
12	Ulva compressa	1	Chepiwanoxet	Exposed	2013-08-19	64	23.58	28.84	28.58	28.32	28.6	August	2.547	0.181929	1	22.844	22.716	23.132	1.46581	4.19171
13	Ulva compressa	2	Chepiwanoxet	Exposed	2013-08-19	64	23.58	28.84	28.58	28.32	28.6	August	2.082	0.148714	1	22.844	22.716	23.132	1.46581	4.19171
14	Ulva compressa	2	Chepiwanoxet	Exposed	2013-08-19	64	23.58	28.84	28.58	28.32	28.6	August	2.34	0.167143	1	22.844	22.716	23.132	1.46581	4.19171
15	Ulva compressa	1	Chepiwanoxet	Exposed	2013-08-19	64	23.58	28.84	28.58	28.32	28.6	August	1.531	0.109357	1	22.844	22.716	23.132	1.46581	4.19171
16	Ulva compressa	1	Chepiwanoxet	Exposed	2013-08-19	64	23.58	28.84	28.58	28.32	28.6	August	2.221	0.158643	1	22.844	22.716	23.132	1.46581	4.19171
17	Ulva compressa	1	Chepiwanoxet	Exposed	2013-08-19	64	23.58	28.84	28.58	28.32	28.6	August	2.187	0.156214	1	22.844	22.716	23.132	1.46581	4.19171
18	Ulva rigida	1	Chepiwanoxet	Exposed	2013-08-19	64	23.58	28.84	28.58	28.32	28.6	August	0.648	0.0462857	2	22.844	22.716	23.132	1.46581	4.19171
19	Ulva rigida	2	Chepiwanoxet	Exposed	2013-08-19	64	23.58	28.84	28.58	28.32	28.6	August	0.901	0.0643571	2	22.844	22.716	23.132	1.46581	4.19171
21	Ulva rigida	2	Chepiwanoxet	Exposed	2013-08-19	64	23.58	28.84	28.58	28.32	28.6	August	1.137	0.0812143	1	22.844	22.716	23.132	1.46581	4.19171
22	Ulva rigida	1	Chepiwanoxet	Exposed	2013-08-19	64	23.58	28.84	28.58	28.32	28.6	August	.	.	.	22.844	22.716	23.132	1.46581	4.19171
23	Ulva rigida	1	Chepiwanoxet	Exposed	2013-08-19	64	23.58	28.84	28.58	28.32	28.6	August	2.279	0.162786	1	22.844	22.716	23.132	1.46581	4.19171
24	Ulva rigida	1	Chepiwanoxet	Exposed	2013-08-19	64	23.58	28.84	28.58	28.32	28.6	August	.	.	.	22.844	22.716	23.132	1.46581	4.19171
26	Ulva rigida	1	Sandy Point	Exposed	2013-08-19	64	23.58	28.84	28.58	28.32	28.6	August	1.514	0.108143	3	22.844	22.716	23.132	1.46581	4.19171
27	Ulva rigida	1	Sandy Point	Exposed	2013-08-19	64	23.58	28.84	28.58	28.32	28.6	August	1.743	0.1245	1	22.844	22.716	23.132	1.46581	4.19171
28	Ulva rigida	2	Sandy Point	Exposed	2013-08-19	64	23.58	28.84	28.58	28.32	28.6	August	1.4	0.1	2	22.844	22.716	23.132	1.46581	4.19171
32	Ulva rigida	1	Sandy Point	Exposed	2013-08-19	64	23.58	28.84	28.58	28.32	28.6	August	2.441	0.174357	2	22.844	22.716	23.132	1.46581	4.19171
36	Ulva rigida	2	Oakland Beach	Exposed	2013-08-19	64	23.58	28.84	28.58	28.32	28.6	August	.	.	.	22.844	22.716	23.132	1.46581	4.19171
40	Ulva rigida	1	Oakland Beach	Exposed	2013-08-19	64	23.58	28.84	28.58	28.32	28.6	August	.	.	.	22.844	22.716	23.132	1.46581	4.19171
41	Ulva rigida	1	Oakland Beach	Exposed	2013-08-19	64	23.58	28.84	28.58	28.32	28.6	August	.	.	.	22.844	22.716	23.132	1.46581	4.19171
46	Ulva compressa	1	Oakland Beach	Exposed	2013-08-19	64	23.58	28.84	28.58	28.32	28.6	August	1.587	0.113357	1	22.844	22.716	23.132	1.46581	4.19171
48	Ulva compressa	2	Oakland Beach	Exposed	2013-08-19	64	23.58	28.84	28.58	28.32	28.6	August	1.499	0.107071	1	22.844	22.716	23.132	1.46581	4.19171
49	Ulva compressa	1	Oakland Beach	Exposed	2013-08-19	64	23.58	28.84	28.58	28.32	28.6	August	.	.	.	22.844	22.716	23.132	1.46581	4.19171
50	Ulva compressa	1	Oakland Beach	Exposed	2013-08-19	64	23.58	28.84	28.58	28.32	28.6	August	.	.	.	22.844	22.716	23.132	1.46581	4.19171
51	Ulva compressa	1	Oakland Beach	Exposed	2013-08-19	64	23.58	28.84	28.58	28.32	28.6	August	.	.	.	22.844	22.716	23.132	1.46581	4.19171
1	Ulva compressa	2	Oakland Beach	Exposed	2013-09-13	96	23.08	28.51	28.65	28.56	29.01	September/October						27.397	29.7301	63.914
2	Ulva compressa	2	Oakland Beach	Exposed	2013-09-13	96	23.08	28.51	28.65	28.56	29.01	September/October						27.397	29.7301	63.914
3	Ulva compressa	2	Oakland Beach	Exposed	2013-09-13	96	23.08	28.51	28.65	28.56	29.01	September/October						27.397	29.7301	63.914
4	Ulva compressa	2	Oakland Beach	Exposed	2013-09-13	96	23.08	28.51	28.65	28.56	29.01	September/October						27.797	29.7301	63.914
5	Ulva compressa	1	Oakland Beach	Exposed	2013-09-13	96	23.08	28.51	28.65	28.56	29.01	September/October						27.297	29.7301	63.914
6	Ulva compressa	2	Oakland Beach	Exposed	2013-09-13	96	23.08	28.51	28.65	28.56	69.01	September/October						27.397	29.7301	63.914
7	Ulva comprussa	2	OaklaNd Beach	Exposed	2013-09-13	96	23.08	28.51	28.65	28.56	29.01	Septembeb/October						27.397	29.7301	63.914
8	Ulva compre{sa	2	Oakland Beach	Exposed	2013-09-13	96	23.08	28.51	28.65	28.56	29.01	September/October						27.397	29.7301	63.914
9	Ulva compressa	2	Oakland Beach	Exposed	2013-09-13	96	23.08	28.51	28.65	28	29.01	September/October						27.397	21.7301	63.914
10	Ulva rigida	1	Oakland Beach	Exposed	2013-09-13	96	23.08	28.51	28.65	28.56	29.01	September/October						27.397	29.7301	63.914
11	Ulva rigida	2	Oakland Beach	Exposed	2013-09-13	96	23.08	28.51	28.65	28.56	29.01	September/October						27.397	29.7301	63.914
12	Ulva rigida	1	Oakland Beach	Exposed	2013-09-13	96	23.08	28.51	28.65	28.56	29.01	September/October						27.397	29.7301	63.914
13	Ulva rigida	1	Oakland Beach	Exposed	2013-09-13	96	23.08	28.51	28.65	28.56	29.01	September/October						27.397	29.7301	63.914
14	Ulva rigida	1	Oakland Beach	Exposed	2013-09-13	96	23.08	28.51	28.65	28.56	29.01	September/October						27.397	29.7301	63.914
15	Ulva rigida	1	Oakland Beach	Exposed	2013-09-13	96	23.08	28.51	28.65	28.56	29.01	September/October						27.397	29.7301	63.914
16	Ulva rigida	2	Oakland Beach	Exposed	2013-09-13	96	23.08	28.51	28.65	28.56	29.01	September/October						27.397	29.7301	63.914
17	Ulva rigida	2	Oakland Beach	Exposed	2013-09-13	96	23.08	28.51	28.65	28.56	29.01	September/October						27.397	29.7301	63.914
18	Ulva rigida	2	Oakland Beach	Exposed	2013-09-13	96	23.08	28.51	28.65	28.56	29.01	September/October						27.397	29.7301	63.914
19	Ulva rigida	2	Oakland Beach	Exposed	2013-09-13	96	23.08	28.51	28.65	28.56	29.01	September/October						27.397	29.7301	63.914
20	Ulva rigida	2	Oakland Beach	Exposed	2013-09-13	96	23.08	28.51	28.65	28.56	29.01	September/October						27.397	29.7301	63.914
1	Ulva compressa	2	Sandy Point	Exposed	2013-09-13	96	23.08	28.51	28.65	28.56	29.01	September/October						27.397	29.7301	63.914
2	Ulva compressa	1	Sandy Point	Exposed	2013-09-13	96	23.08	28.51	28.65	28.56	29.01	September/October						27.397	29.7301	63.914
3	Ulva rigida	2	Sandy Point	Exposed	2013-09-13	96	23.08	28.51	28.65	28.56	29.01	September/October						27.397	29.7301	63.914
4	Ulva rigida	1	Sandy Point	Exposed	2013-09-13	96	23.08	28.51	28.65	28.56	29.01	September/October						27.397	29.7301	63.914
5	Ulva rigida	2	Sandy Point	Exposed	2013-09-13	96	23.08	28.51	28.65	28.56	29.01	September/October						27.397	29.7301	63.914
6	Ulva rigida	1	Sandy Point	Exposed	2013-09-13	96	23.08	28.51	28.65	28.56	29.01	September/October						27.397	29.7301	63.914
7	Ulva compressa	2	Sandy Point	Exposed	2013-09-13	96	23.08	28.51	28.65	28.56	29.01	September/October						27.397	29.7301	63.914
8	Ulva compressa	2	Sandy Point	Exposed	2013-09-13	96	23.08	28.51	28.65	28.56	29.01	September/October						27.397	29.7301	63.914
9	Ulva rigida	2	Sandy Point	Exposed	2013-09-13	96	23.08	28.51	28.65	28.56	29.01	September/October						27.397	29.7301	63.914
10	Ulva compressa	2	Sandy Point	Exposed	2013-09-13	96	23.08	28.51	28.65	28.56	29.01	September/October						27.397	29.7301	63.914
11	Ulva compressa	1	Sandy Point	Exposed	2013-09-13	96	23.08	28.51	28.65	28.56	29.01	September/October						27.397	29.7301	63.914
12	Ulva rigida	2	Sandy Point	Exposed	2013-09-13	96	23.08	28.51	28.65	28.56	29.01	September/October						27.397	29.7301	63.914
13	Ulva compressa	2	Sandy Point	Exposed	2013-09-13	96	23.08	28.51	28.65	28.56	29.01	September/October						27.397	29.7301	63.914
14	Ulva compressa	2	Sandy Point	Exposed	2013-09-13	96	23.08	28.51	28.65	28.56	29.01	September/October						27.397	29.7301	63.914
15	Ulva compressa	2	Sandy Point	Exposed	2013-09-13	96	23.08	28.51	28.65	28.56	29.01	September/October						27.397	29.7301	63.914
16	Ulva compressa	2	Sandy Point	Exposed	2013-09-13	96	23.08	28.51	28.65	28.56	29.01	September/October						27.397	29.7301	63.914
17	Ulva compressa	2	Sandy Point	Exposed	2013-09-13	96	23.08	28.51	28.65	28.56	29.01	September/October						27.397	29.7301	63.914
18	Ulva compressa	2	Sandy Point	Exposed	2013-09-13	96	23.08	28.51	28.65	28.56	29.01	September/October						27.397	29.7301	63.914
19	Ulva compressa	2	Sandy Point	Exposed	2013-09-13	96	23.08	28.51	28.65	28.56	29.01	September/October						27.397	29.7301	63.914
20	Ulva rigida	1	Sandy Point	Exposed	2013-09-13	96	23.08	28.51	28.65	28.56	29.01	September/October						27.397	29.7301	63.914
1	Ulva rigida	2	Chepiwanoxet	Exposed	2013-10-04	117	19.37	30.28	28.61	29.07	28.85	September/October						24.279	0.615616	9.85949
2	Ulva compressa	1	Chepiwanoxet	Exposed	2013-10-04	117	19.37	30.28	28.61	29.07	28.85	September/October						24.279	0.615616	9.85949
3	Ulva compressa	2	Chepiwanoxet	Exposed	2013-10-04	117	19.37	30.28	28.61	29.07	28.85	September/October						24.279	0.615616	9.85949
4	Ulva compressa	1	Chepiwanoxet	Exposed	2013-10-04	117	19.37	30.28	28.61	29.07	28.85	September/October						24.279	0.615616	9.85949
5	Ulva rigida	2	Chepiwanoxet	Exposed	2013-10-04	117	19.37	30.28	28.61	29.07	28.85	September/October						24.279	0.615616	9.85949
8	Ulva compressa	2	Chepiwanoxet	Exposed	2013-10-04	117	19.37	30.28	28.61	29.07	28.85	September/October						24.279	0.615616	9.85949
9	Ulva rigida	2	Chepiwanoxet	Exposed	2013-10-04	117	19.37	30.28	28.61	29.07	28.85	September/October						24.279	0.615616	9.85949
10	Ulva compressa	2	Chepiwanoxet	Exposed	2013-10-04	117	19.37	30.28	28.61	29.07	28.85	September/October						24.279	0.615616	9.85949
11	Ulva compressa	1	Chepiwanoxet	Exposed	2013-10-04	117	19.37	30.28	28.61	29.07	28.85	September/October						24.279	0.615616	9.85949
12	Ulva compressa	1	Chepiwanoxet	Exposed	2013-10-04	117	19.37	30.28	28.61	29.07	28.85	September/October						24.279	0.615616	9.85949
13	Ulva rigida	1	Chepiwanoxet	Exposed	2013-10-04	117	19.37	30.28	28.61	29.07	28.85	September/October						24.279	0.615616	9.85949
14	Ulva rigida	1	Chepiwanoxet	Exposed	2013-10-04	117	19.37	30.28	28.61	29.07	28.85	September/October						24.279	0.615616	9.85949
15	Ulva compressa	1	Chepiwanoxet	Exposed	2013-10-04	117	19.37	30.28	28.61	29.07	28.85	September/October						24.279	0.615616	9.85949
16	Ulva rigida	2	Chepiwanoxet	Exposed	2013-10-04	117	19.37	30.28	28.61	29.07	28.85	September/October						24.279	0.615616	9.85949
17	Ulva rigida	1	Chepiwanoxet	Exposed	2013-10-04	117	19.37	30.28	28.61	29.07	28.85	September/October						24.279	0.615616	9.85949
18	Ulva compressa	2	Chepiwanoxet	Exposed	2013-10-04	117	19.37	30.28	28.61	29.07	28.85	September/October						24.279	0.615616	9.85949
