# Supplementary material for: Ploidy Distribution of the Harmful Bloom Forming Macroalgae Ulva spp. in Narragansett Bay, Rhode Island, USA, Using Flow Cytometry Methods
Source: PLoS One. 2016 Feb 26;11(2):e0149182. doi: 10.1371/journal.pone.0149182 (PMC4769327; doi:10.1371/journal.pone.0149182)
Supplement: S2 Table — (XLSX) [file pone.0149182.s002.xlsx]

## Sheet: GB
Greenwich Bay Water Column Time-Series 2013: These data have been subject to corrections after post-deployment re-calibration of sensors.
	For information on use of these data please contact Heather Stoffel (874-6860, stoffelh@hotmail.com).
	Graduate School of Oceanography, University of Rhode Island							Reprinted with permission
	Surface Sonde
	Temp	Salinity
Date & Time	C	psu
2013-05-06	17.5214	27.848
2013-05-07	18.3536	28.0497
2013-05-08	18.5833	28.0838
2013-05-09	18.2791	28.2736
2013-05-10	18.1984	28.5236
2013-05-11	18.9034	28.1925
2013-05-12	17.811	28.624
2013-05-13	16.3889	29.5628
2013-05-14	15.8071	29.533
2013-05-15	15.4389	29.4087
2013-05-16	15.8011	29.3807
2013-05-17	16.6795	29.2098
2013-05-18	17.0047	29.3481
2013-05-19	17.6795	29.201
2013-05-20	18.1044	29.1598
2013-05-21	19.8529	28.9427
2013-05-22	19.8356	28.6557
2013-05-23	20.6049	28.661
2013-05-24	20.4945	27.8185
2013-05-25	18.2885	28.663
2013-05-26	16.7905	28.7067
2013-05-27	16.475	28.8307
2013-05-28	17.232	28.7409
2013-05-29	18.0073	28.361
2013-05-30	19.0688	28.7296
2013-05-31	20.3685	29.3139
2013-06-01	21.9303	29.2725
2013-06-02	23.0287	29.2393
2013-06-03	22.379	29.5607
2013-06-04	20.9053	29.8892
2013-06-05	20.8776	29.95
2013-06-06	21.5079	29.6697
2013-06-07	20.7038	28.7043
2013-06-08	20.1928	28.6916
2013-06-09	20.4206	28.7859
2013-06-10	20.508	27.4395
2013-06-11	20.4394	23.9405
2013-06-12	19.51	28.1681
2013-06-13	18.541	27.5201
2013-06-14	17.7128	24.9705
2013-06-15	18.2331	27.2074
2013-06-16	19.2068	26.7062
2013-06-17	20.5684	26.0796
2013-06-18	22.3487	23.3208
2013-06-19	22.0984	23.9715
2013-06-20	22.5031	22.3532
2013-06-21	22.4821	22.2643
2013-06-22	22.3034	21.4751
2013-06-23	22.8821	19.116
2013-06-24	22.6723	16.37
2013-06-25	23.1366	13.9019
2013-06-26	23.6578	20.3648
2013-06-27	23.2205	24.84
2013-06-28	23.4202	24.2226
2013-06-29	23.77	24.1116
2013-06-30	23.8923	24.3467
2013-07-01	23.8816	24.4914
2013-07-02	23.6165	24.9424
2013-07-03	23.8637	25.4227
2013-07-04	24.2911	25.7817
2013-07-05	25.0084	25.8803
2013-07-06	25.5168	25.9218
2013-07-07	26.6408	25.7958
2013-07-08	26.6024	25.9664
2013-07-09	26.5781	25.7806
2013-07-10	26.7975	25.3999
2013-07-11	26.2209	25.3796
2013-07-12	26.0641	25.0525
2013-07-13	25.339	25.4591
2013-07-14	25.0106	26.2236
2013-07-15	23.8085	27.5817
2013-07-16	24.5255	27.867
2013-07-17	27.5255	27.3426
2013-07-18	27.2066	27.6319
2013-07-19	28.0315	27.7485
2013-07-20	26.9122	27.9881
2013-07-21	26.4056	28.0039
2013-07-22	27.3567	27.6656
2013-07-23	27.5695	27.1162
2013-07-24	27.0877	27.2361
2013-07-25	24.7546	27.8515
2013-07-26	23.3868	27.4138
2013-07-27	23.7991	27.7102
2013-07-28	24.5811	27.4457
2013-07-29	25.3573	27.5739
2013-07-30	24.8651	27.7621
2013-07-31	24.6885	27.9678
2013-08-01	25.3931	27.7206
2013-08-02	25.1152	27.9342
2013-08-03	24.3602	28.4507
2013-08-04	23.9646	28.6074
2013-08-05	23.7455	28.6001
2013-08-06	23.787	28.5004
2013-08-07	24.368	28.54
2013-08-08	24.5096	28.5418
2013-08-09	24.3876	28.0971
2013-08-10	24.07	28.1242
2013-08-11	23.7171	28.2845
2013-08-12	24.1045	28.3195
2013-08-13	24.2743	28.194
2013-08-14	23.8495	28.1661
2013-08-15	23.1817	28.293
2013-08-16	22.9171	28.5811
2013-08-17	23.475	28.6859
2013-08-18	23.7267	28.6607
2013-08-19	23.5847	28.8398
2013-08-20	23.8617	29.0645
2013-08-21	24.2209	29.2528
2013-08-22	24.0327	29.3283
2013-08-23	24.3031	29.0175
2013-08-24	24.0336	29.0504
2013-08-25	24.0396	28.9922
2013-08-26	23.8061	28.8181
2013-08-27	23.4994	27.5358
2013-08-28	24.6618	27.5722
2013-08-29	24.4959	27.494
2013-08-30	23.4928	28.6695
2013-08-31	23.5977	29.0143
2013-09-01	23.8961	28.4241
2013-09-02	24.0572	27.2321
2013-09-03	23.9948	27.2245
2013-09-04	23.2786	28.6
2013-09-05	22.9156	28.4936
2013-09-06	22.1575	28.561
2013-09-07	21.7172	28.538
2013-09-08	21.8747	28.4673
2013-09-09	20.8859	28.6613
2013-09-10	20.8091	28.6482
2013-09-11	21.7576	28.5605
2013-09-12	23.0839	28.6126
2013-09-13	23.0777	28.5068
2013-09-14	21.8192	28.7508
2013-09-15	21.3646	28.8732
2013-09-16	21.0439	28.61
2013-09-17	19.6014	28.9636
2013-09-18	19.3844	29.0229
2013-09-19	19.8677	28.9251
2013-09-20	20.4862	28.8536
2013-09-21	20.7572	28.8541
2013-09-22	20.9269	28.6602
2013-09-23	19.5899	28.7161
2013-09-24	18.5973	28.9866
2013-09-25	18.5257	29.0431
2013-09-26	18.7134	29.0563
2013-09-27	18.4401	29.07
2013-09-28	18.1183	28.9971
2013-09-29	18.4811	28.8653
2013-09-30	18.7681	28.6564
2013-10-01	18.5727	28.6083
2013-10-02	19.1173	30.2672
2013-10-03	19.3709	30.2035
2013-10-04	19.3707	30.2822
2013-10-05	19.5122	30.2014
2013-10-06	19.4453	30.0652
2013-10-07	19.4977	30.0048
2013-10-08	19.4308	29.9143
