# Supplementary material for: Ploidy Distribution of the Harmful Bloom Forming Macroalgae Ulva spp. in Narragansett Bay, Rhode Island, USA, Using Flow Cytometry Methods
Source: PLoS One. 2016 Feb 26;11(2):e0149182. doi: 10.1371/journal.pone.0149182 (PMC4769327; doi:10.1371/journal.pone.0149182)
Supplement: S3 Table — (XLSX) [file pone.0149182.s003.xlsx]

## Sheet: Cell Size.xls
Specimen #	Species	Ploidy Level	# images	Mean (Area microns ^2)	Month 2013 Ulva collected
1	Ulva compressa	Diploid	10	78.966	June
2	Ulva compressa	Diploid	10	48.726	June
3	Ulva compressa	Haploid	10	47.457	June
4	Ulva compressa	Diploid	10	76.462	June
5	Ulva compressa	Haploid	10	54.483	June
6	Ulva rigida	Diploid	10	82.92	June
7	Ulva rigida	Diploid	10	59.004	June
8	Ulva rigida	Diploid	10	67.354	June
9	Ulva rigida	Diploid	10	58.894	June
10	Ulva rigida	Diploid	10	85.418	June
11	Ulva rigida	Diploid	10	76.853	June
12	Ulva rigida	Diploid	10	131.291	June
13	Ulva rigida	Haploid	10	178.849	June
14	Ulva rigida	Diploid	10	235.123	June
15	Ulva rigida	Haploid	10	209.142	June
16	Ulva rigida	Diploid	10	229.514	June
17	Ulva rigida	Haploid	10	125.558	June
18	Ulva rigida	Diploid	10	221.307	June
19	Ulva rigida	Diploid	10	197.385	June
20	Ulva compressa	Haploid	10	72.072	June
21	Ulva rigida	Diploid	10	227.836	June
22	Ulva rigida	Haploid	10	104.047	June
23	Ulva rigida	Haploid	10	219.566	June
24	Ulva rigida	Diploid	10	274.649	June
25	Ulva rigida	Haploid	10	95.399	June
26	Ulva rigida	Diploid	10	203.368	June
27	Ulva compressa	Diploid	10	150.475	June
28	Ulva compressa	Haploid	10	99.675	June
29	Ulva compressa	Haploid	10	137.608	June
30	Ulva compressa	Haploid	10	74.557	June
31	Ulva compressa	Diploid	10	85.577	July
32	Ulva compressa	Haploid	10	66.503	July
33	Ulva compressa	Diploid	10	92.861	July
34	Ulva compressa	Diploid	10	90.548	July
35	Ulva compressa	Diploid	10	99.639	July
36	Ulva compressa	Haploid	10	91.915	July
37	Ulva compressa	Diploid	10	66.191	July
38	Ulva compressa	Diploid	10	104.965	July
39	Ulva compressa	Diploid	10	101.86	July
40	Ulva rigida	Diploid	10	142.915	July
41	Ulva rigida	Diploid	10	205.455	July
42	Ulva rigida	Diploid	10	199.224	July
43	Ulva rigida	Diploid	10	108.54	July
44	Ulva rigida	Diploid	10	140.135	July
45	Ulva compressa	Diploid	10	74.475	July
46	Ulva compressa	Diploid	10	80.458	July
47	Ulva compressa	Haploid	10	76.731	July
48	Ulva compressa	Diploid	10	73.785	July
49	Ulva compressa	Diploid	10	57.723	July
50	Ulva compressa	Diploid	10	68.717	July
51	Ulva rigida	Haploid	10	114.798	July
52	Ulva rigida	Haploid	10	100.179	July
53	Ulva rigida	Haploid	10	45.004	July
54	Ulva compressa	Haploid	10	51.456	July
55	Ulva compressa	Haploid	10	72.861	July
56	Ulva compressa	Diploid	10	67.919	July
57	Ulva compressa	Diploid	10	62.467	July
58	Ulva compressa	Haploid	10	70.767	July
59	Ulva compressa	Diploid	10	75.707	July
60	Ulva rigida	Diploid	10	77.582	July
61	Ulva compressa	Diploid	10	101.78	July
62	Ulva compressa	Diploid	10	118.692	July
63	Ulva rigida	Haploid	10	189.439	July
64	Ulva rigida	Haploid	10	144.087	July
65	Ulva rigida	Haploid	10	151.228	July
66	Ulva rigida	Diploid	10	222.768	July
67	Ulva rigida	Haploid	10	158.789	July
68	Ulva rigida	Haploid	10	159.082	July
69	Ulva rigida	Haploid	10	168.635	July
70	Ulva rigida	Haploid	10	130.295	July
71	Ulva compressa	Diploid	10	115.904	July
72	Ulva compressa	Diploid	10	96.928	July
73	Ulva compressa	Diploid	10	98.057	July
74	Ulva compressa	Diploid	10	55.005	July
75	Ulva compressa	Diploid	10	95.017	July
76	Ulva compressa	Diploid	10	65.546	July
77	Ulva compressa	Diploid	10	85.408	July
78	Ulva compressa	Diploid	10	66.878	July
79	Ulva compressa	Haploid	10	73.578	July
80	Ulva compressa	Diploid	10	78.257	July
81	Ulva compressa	Diploid	10	68.407	July
82	Ulva compressa	Diploid	10	65.834	July
83	Ulva compressa	Diploid	10	73.246	July
84	Ulva compressa	Haploid	10	54.673	July
85	Ulva compressa	Haploid	10	49.601	July
86	Ulva compressa	Diploid	10	65.835	July
87	Ulva compressa	Diploid	10	73.533	July
88	Ulva compressa	Haploid	10	46.822	July
89	Ulva compressa	Diploid	10	81.564	July
90	Ulva compressa	Diploid	10	55.688	July
91	Ulva compressa	Diploid	10	91.972	July
92	Ulva compressa	Haploid	10	52.173	July
93	Ulva compressa	Diploid	10	77.883	July
94	Ulva rigida	Diploid	10	96.74	July
95	Ulva rigida	Diploid	10	136.651	July
96	Ulva rigida	Diploid	10	102.472	July
97	Ulva compressa	Diploid	10	75.509	July
98	Ulva rigida	Diploid	10	153.902	July
99	Ulva rigida	Haploid	10	93.358	July
100	Ulva rigida	Haploid	10	97	July
101	Ulva rigida	Haploid	10	108.197	July
102	Ulva rigida	Haploid	10	110.767	July
103	Ulva rigida	Haploid	10	112.469	July
104	Ulva compressa	Haploid	10	74.033	August
105	Ulva compressa	Diploid	10	89.392	August
106	Ulva compressa	Diploid	10	69.396	August
107	Ulva compressa	Haploid	10	84.599	August
108	Ulva compressa	Diploid	10	85.803	August
109	Ulva compressa	Diploid	10	107.72	August
110	Ulva compressa	Diploid	10	93.811	August
111	Ulva compressa	Diploid	10	81.686	August
112	Ulva compressa	Diploid	10	102.432	August
113	Ulva compressa	Diploid	10	106.214	August
114	Ulva compressa	Diploid	10	145.486	August
115	Ulva compressa	Diploid	10	128.311	August
116	Ulva compressa	Diploid	9	64.8	August
117	Ulva compressa	Diploid	11	67.4755	August
118	Ulva compressa	Diploid	10	103.788	August
119	Ulva compressa	Diploid	10	101.966	August
120	Ulva compressa	Diploid	10	80.665	August
121	Ulva compressa	Diploid	10	76.944	August
122	Ulva compressa	Haploid	10	87.812	August
123	Ulva rigida	Haploid	10	76.024	August
124	Ulva rigida	Diploid	10	86.186	August
125	Ulva rigida	Haploid	10	102.893	August
126	Ulva rigida	Haploid	10	111.32	August
127	Ulva rigida	Haploid	10	137.148	August
128	Ulva compressa	Haploid	10	78.01	August
129	Ulva rigida	Haploid	10	129.069	August
130	Ulva rigida	Haploid	10	125.706	August
131	Ulva rigida	Haploid	10	164.862	August
132	Ulva compressa	Haploid	10	73.065	August
133	Ulva compressa	Diploid	10	95.434	August
134	Ulva rigida	Haploid	10	152.329	August
135	Ulva rigida	Haploid	10	168.37	August
136	Ulva compressa	Haploid	10	94.632	August
137	Ulva compressa	Diploid	10	101.21	August
138	Ulva compressa	Haploid	10	77.332	August
139	Ulva compressa	Diploid	10	130.837	August
140	Ulva compressa	Diploid	10	107.119	August
141	Ulva compressa	Haploid	10	82.855	August
142	Ulva compressa	Haploid	10	96.588	August
143	Ulva compressa	Haploid	10	61.168	August
144	Ulva rigida	Haploid	10	103.054	August
145	Ulva rigida	Diploid	10	225.84	August
146	Ulva rigida	Haploid	10	170.121	August
147	Ulva rigida	Haploid	10	196.631	August
148	Ulva rigida	Haploid	10	182.773	August
149	Ulva rigida	Haploid	9	122.177	August
150	Ulva rigida	Haploid	10	118.61	August
151	Ulva rigida	Diploid	10	145.733	August
152	Ulva rigida	Haploid	10	146.889	August
153	Ulva rigida	Diploid	10	223.977	August
154	Ulva rigida	Haploid	10	103.71	August
155	Ulva rigida	Haploid	10	114.249	August
156	Ulva compressa	Haploid	10	124.358	August
157	Ulva compressa	Diploid	10	109.902	August
158	Ulva compressa	Haploid	10	61.426	August
159	Ulva compressa	Haploid	10	68.268	August
160	Ulva compressa	Diploid	10	79.791	September
161	Ulva compressa	Diploid	10	66.103	September
162	Ulva compressa	Diploid	10	110.948	September
163	Ulva compressa	Diploid	10	80.886	September
164	Ulva compressa	Haploid	10	47.154	September
165	Ulva compressa	Diploid	10	82.797	September
166	Ulva compressa	Diploid	10	87.584	September
167	Ulva compressa	Diploid	10	50.72	September
168	Ulva compressa	Diploid	10	62.777	September
169	Ulva rigida	Haploid	10	134.558	September
170	Ulva rigida	Diploid	10	162.173	September
171	Ulva rigida	Haploid	10	142.467	September
172	Ulva rigida	Haploid	10	58.512	September
173	Ulva rigida	Haploid	10	132.796	September
174	Ulva rigida	Haploid	10	142.509	September
175	Ulva rigida	Diploid	10	213.224	September
176	Ulva rigida	Diploid	10	181.386	September
177	Ulva rigida	Diploid	10	188.846	September
178	Ulva rigida	Diploid	10	122.988	September
179	Ulva rigida	Diploid	10	155.32	September
180	Ulva compressa	Diploid	10	72.001	September
181	Ulva compressa	Haploid	10	62.378	September
182	Ulva rigida	Diploid	10	210.823	September
183	Ulva rigida	Haploid	10	129.653	September
184	Ulva rigida	Diploid	10	120.927	September
185	Ulva rigida	Haploid	10	99.92	September
186	Ulva compressa	Diploid	10	61.43	September
187	Ulva compressa	Diploid	10	73.08	September
188	Ulva rigida	Diploid	10	128.356	September
189	Ulva compressa	Diploid	10	65.257	September
190	Ulva compressa	Haploid	10	63.337	September
191	Ulva rigida	Diploid	10	100.869	September
192	Ulva compressa	Diploid	10	62.042	September
193	Ulva compressa	Diploid	10	103.795	September
194	Ulva compressa	Diploid	10	87.732	September
195	Ulva compressa	Diploid	10	90.528	September
196	Ulva rigida	Haploid	10	131.027	September
