# Supplementary material for: Ploidy Distribution of the Harmful Bloom Forming Macroalgae Ulva spp. in Narragansett Bay, Rhode Island, USA, Using Flow Cytometry Methods
Source: PLoS One. 2016 Feb 26;11(2):e0149182. doi: 10.1371/journal.pone.0149182 (PMC4769327; doi:10.1371/journal.pone.0149182)
Supplement: S4 Table — (XLSX) [file pone.0149182.s004.xlsx]

## Sheet: Final growth data used.xls
Species	Ploidy	Site	Date Ulva Collected	Flow Cyt Date	Total Growth (g)	Month Ulva collected 2013	Initial mass (g)	final mass (g)	Relative growth rate
Ulva compressa	Diploid	Unknown	2013-06-17	2013-07-03	1.7686	June	0.9534	2.722	7.49348
Ulva compressa	Diploid	Unknown	2013-06-17	2013-07-03	1.8216	June	1.0544	2.876	7.16735
Ulva compressa	Haploid	Unknown	2013-06-17	2013-07-03	1.4881	June	1.0719	2.56	6.21839
Ulva compressa	Haploid	Unknown	2013-06-17	2013-07-10	1.5939	June	1.0471	2.641	6.60809
Ulva compressa	Diploid	Unknown	2013-06-17	2013-07-10	1.1715	June	1.0745	2.246	5.2664
Ulva compressa	Diploid	Unknown	2013-06-17	2013-07-10	1.9208	June	0.8302	2.751	8.55752
Ulva compressa	Haploid	Unknown	2013-06-17	2013-07-10	1.1062	June	1.0268	2.133	5.22202
Ulva compressa	Diploid	Unknown	2013-06-17	2013-07-10	1.2764	June	1.0106	2.287	5.83355
Ulva compressa	Diploid	Unknown	2013-06-17	2013-07-10	1.3706	June	1.0594	2.43	5.92992
Ulva compressa	Diploid	Unknown	2013-06-17	2013-07-10	1.0263	June	1.0307	2.057	4.93579
Ulva compressa	Haploid	Unknown	2013-06-17	2013-07-10	1.0709	June	1.0531	2.124	5.01116
Ulva rigida	Diploid	Unknown	2013-06-17	2013-07-03	1.1295	June	1.0415	2.171	5.24661
Ulva rigida	Diploid	Unknown	2013-06-17	2013-07-03	1.4685	June	1.0615	2.53	6.20383
Ulva rigida	Diploid	Unknown	2013-06-17	2013-07-03	0.8951	June	1.0599	1.955	4.37297
Ulva rigida	Diploid	Unknown	2013-06-17	2013-07-03	0.5127	June	1.0673	1.58	2.80209
Ulva rigida	Diploid	Unknown	2013-06-17	2013-07-03	0.7485	June	1.0305	1.779	3.90005
Ulva rigida	Diploid	Unknown	2013-06-17	2013-07-03	0.7508	June	1.0522	1.803	3.84692
Ulva rigida	Diploid	Unknown	2013-06-17	2013-07-03	1.3154	June	1.0656	2.381	5.74273
Ulva rigida	Diploid	Unknown	2013-06-17	2013-07-03	1.0899	June	1.0761	2.166	4.99671
Ulva rigida	Diploid	Unknown	2013-06-17	2013-07-03	-0.1253	June	1.0263	0.901	-0.930072
Ulva rigida	Diploid	Unknown	2013-06-17	2013-07-03	0.6175	June	1.0545	1.672	3.29253
Ulva rigida	Diploid	Unknown	2013-06-17	2013-07-10	1.148	June	0.908	2.056	5.83767
Ulva rigida	Diploid	Unknown	2013-06-17	2013-07-10	0.582	June	1.048	1.63	3.15497
Ulva rigida	Diploid	Unknown	2013-06-17	2013-07-10	0.6369	June	0.9801	1.617	3.57624
Ulva rigida	Diploid	Warwick City Park	2013-06-23	2013-07-10	0.322	June	0.936	1.258	2.11188
Ulva rigida	Haploid	Warwick City Park	2013-06-23	2013-07-10	0.55	June	1.099	1.649	2.89835
Ulva rigida	Diploid	Warwick City Park	2013-06-23	2013-07-10	0.882	June	1.13	2.102	4.43337
Ulva rigida	Haploid	Warwick City Park	2013-06-23	2013-07-10	0.677	June	1.054	1.731	3.54362
Ulva rigida	Diploid	Warwick City Park	2013-06-23	2013-07-10	0.456	June	1.013	1.469	2.65475
Ulva rigida	Haploid	Warwick City Park	2013-06-23	2013-07-10	0.572	June	1.026	1.598	3.16489
Ulva rigida	Diploid	Warwick City Park	2013-06-23	2013-07-10	0.376	June	0.965	1.341	2.35031
Ulva rigida	Diploid	Warwick City Park	2013-06-23	2013-07-10	0.382	June	1.095	1.477	2.13756
Ulva compressa	Haploid	Warwick City Park	2013-06-23	2013-07-10	4.344	June	0.953	5.297	12.252
Ulva rigida	Diploid	Oakland Beach Cove	2013-06-23	2013-07-10	0.222	June	1.03	1.252	1.39417
Ulva rigida	Haploid	Oakland Beach Cove	2013-06-23	2013-07-10	0.197	June	0.939	1.136	1.36038
Ulva rigida	Haploid	Oakland Beach Cove	2013-06-23	2013-07-10	0.696	June	1.041	1.737	3.65698
Ulva rigida	Diploid	Oakland Beach Cove	2013-06-23	2013-07-10	0.184	June	0.964	1.148	1.24775
Ulva rigida	Haploid	Oakland Beach Cove	2013-06-23	2013-07-10	0.4006	June	0.7414	1.142	3.08569
Ulva compressa	Diploid	Warwick City Park	2013-06-23	2013-07-10	0.139	June	0.932	1.071	0.992966
Ulva compressa	Diploid	Warwick City Park	2013-07-15	2013-07-18	2.34	July	0.97	3.31	8.7672
Ulva compressa	Haploid	Warwick City Park	2013-07-15	2013-07-18	3.631	July	1.049	4.68	10.6819
Ulva compressa	Diploid	Warwick City Park	2013-07-15	2013-07-18	2.472	July	1.098	3.57	8.42197
Ulva compressa	Diploid	Warwick City Park	2013-07-15	2013-07-18	2.335	July	1.045	3.38	8.38471
Ulva compressa	Diploid	Warwick City Park	2013-07-15	2013-07-18	1.461	July	1.019	2.48	6.35312
Ulva compressa	Haploid	Oakland Beach Cove	2013-07-15	2013-07-18	1.659	July	0.991	2.65	7.02572
Ulva compressa	Diploid	Oakland Beach Cove	2013-07-15	2013-07-18	1.404	July	1.016	2.42	6.19924
Ulva compressa	Diploid	Oakland Beach Cove	2013-07-15	2013-07-18	1.527	July	0.973	2.5	6.74044
Ulva compressa	Diploid	Oakland Beach Cove	2013-07-15	2013-07-18	2.699	July	0.991	3.69	9.39048
Ulva rigida	Diploid	Warwick City Park	2013-07-15	2013-07-18	0.273	July	0.637	0.91	2.54768
Ulva rigida	Diploid	Warwick City Park	2013-07-15	2013-07-18	0.353	July	1.057	1.41	2.05825
Ulva rigida	Diploid	Warwick City Park	2013-07-15	2013-07-18	0.226	July	1.034	1.26	1.41198
Ulva rigida	Diploid	Warwick City Park	2013-07-15	2013-07-18	0.231	July	1.029	1.26	1.4466
Ulva rigida	Diploid	Warwick City Park	2013-07-15	2013-07-18	-0.136	July	1.046	0.91	-0.994886
Ulva rigida	Diploid	Warwick City Park	2013-07-15	2013-07-18	0.576	July	0.844	1.42	3.71614
Ulva rigida	Diploid	Warwick City Park	2013-07-15	2013-07-18	0.975	July	1.035	2.01	4.74095
Ulva rigida	Diploid	Warwick City Park	2013-07-15	2013-07-18	0.042	July	1.008	1.05	0.291586
Ulva rigida	Diploid	Warwick City Park	2013-07-15	2013-07-18	0.003	July	1.047	1.05	0.0204374
Ulva rigida	Diploid	Warwick City Park	2013-07-15	2013-07-18	0.69	July	1.04	1.73	3.635
Ulva rigida	Diploid	Warwick City Park	2013-07-15	2013-07-18	0.206	July	1.014	1.22	1.32106
Ulva rigida	Diploid	Warwick City Park	2013-07-15	2013-07-18	0.379	July	0.781	1.16	2.82572
Ulva compressa	Diploid	Chepiwanoxet	2013-07-22	2013-07-25	4.256	July	0.976	5.232	11.9935
Ulva compressa	Diploid	Chepiwanoxet	2013-07-22	2013-07-25	4.326	July	1.068	5.394	11.5679
Ulva compressa	Haploid	Chepiwanoxet	2013-07-22	2013-07-25	1.992	July	0.975	2.967	7.94907
Ulva compressa	Diploid	Chepiwanoxet	2013-07-22	2013-07-25	6.346	July	1.061	7.407	13.8801
Ulva compressa	Diploid	Chepiwanoxet	2013-07-22	2013-07-25	4.674	July	0.978	5.652	12.5304
Ulva compressa	Diploid	Chepiwanoxet	2013-07-22	2013-07-25	5.264	July	1.023	6.287	12.9696
Ulva rigida	Haploid	Chepiwanoxet	2013-07-22	2013-07-25	2.503	July	1.03	3.533	8.8042
Ulva compressa	Haploid	Oakland Beach	2013-07-22	2013-07-25	4.815	July	1.002	5.817	12.5628
Ulva compressa	Haploid	Oakland Beach	2013-07-22	2013-07-25	3.406	July	1.044	4.45	10.356
Ulva compressa	Diploid	Oakland Beach	2013-07-22	2013-07-25	4.118	July	1.004	5.122	11.6397
Ulva compressa	Diploid	Oakland Beach	2013-07-22	2013-07-25	8.354	July	1.025	9.379	15.8127
Ulva compressa	Haploid	Oakland Beach	2013-07-22	2013-07-25	2.83	July	0.617	3.447	12.2885
Ulva compressa	Diploid	Oakland Beach	2013-07-22	2013-07-25	3.216	July	1.026	4.242	10.1383
Ulva rigida	Diploid	Oakland Beach	2013-07-22	2013-07-25	2.874	July	1.015	3.889	9.59474
Ulva compressa	Diploid	Sandy Point	2013-07-22	2013-07-25	2.611	July	1.027	3.638	9.03423
Ulva compressa	Diploid	Sandy Point	2013-07-22	2013-07-25	3.402	July	1.018	4.42	10.4879
Ulva rigida	Haploid	Sandy Point	2013-07-22	2013-07-25	2.506	July	1.013	3.519	8.89472
Ulva compressa	Diploid	Oakland Beach Cove	2013-07-29	2013-07-31	1.889	July	1.05	2.939	7.35199
Ulva compressa	Diploid	Oakland Beach Cove	2013-07-29	2013-07-31	1.601	July	1.05	2.651	6.61533
Ulva compressa	Diploid	Oakland Beach Cove	2013-07-29	2013-07-31	2.272	July	1.04	3.312	8.2738
Ulva compressa	Diploid	Oakland Beach Cove	2013-07-29	2013-07-31	3.169	July	1.04	4.209	9.98575
Ulva compressa	Diploid	Oakland Beach Cove	2013-07-29	2013-07-31	0.88	July	1.03	1.91	4.41103
Ulva compressa	Diploid	Oakland Beach Cove	2013-07-29	2013-07-31	1.586	July	1.04	2.626	6.61601
Ulva compressa	Diploid	Oakland Beach Cove	2013-07-29	2013-07-31	3.087	July	1.02	4.107	9.94922
Ulva compressa	Diploid	Oakland Beach Cove	2013-07-29	2013-07-31	1.281	July	1.04	2.321	5.73412
Ulva compressa	Haploid	Oakland Beach Cove	2013-07-29	2013-07-31	2.647	July	0.97	3.617	9.40074
Ulva compressa	Diploid	Oakland Beach Cove	2013-07-29	2013-07-31	1.949	July	1.01	2.959	7.67786
Ulva compressa	Diploid	Oakland Beach Cove	2013-07-29	2013-07-31	1.411	July	0.95	2.361	6.5027
Ulva compressa	Diploid	Oakland Beach Cove	2013-07-29	2013-07-31	2.305	July	0.95	3.255	8.79633
Ulva compressa	Diploid	Oakland Beach Cove	2013-07-29	2013-07-31	3.326	July	1.03	4.356	10.3
Ulva compressa	Haploid	Oakland Beach Cove	2013-07-29	2013-07-31	3.2	July	1.05	4.25	9.98663
Ulva compressa	Haploid	Oakland Beach Cove	2013-07-29	2013-07-31	1.721	July	1.05	2.771	6.93156
Ulva compressa	Diploid	Oakland Beach Cove	2013-07-29	2013-07-31	3.498	July	1.03	4.528	10.5766
Ulva compressa	Diploid	Oakland Beach Cove	2013-07-29	2013-07-31	2.301	July	1.05	3.351	8.28906
Ulva compressa	Haploid	Oakland Beach Cove	2013-07-29	2013-07-31	3.512	July	1.05	4.562	10.4926
Ulva compressa	Diploid	Oakland Beach Cove	2013-07-29	2013-07-31	2.772	July	1.04	3.812	9.27809
Ulva compressa	Diploid	Oakland Beach Cove	2013-07-29	2013-07-31	2.34	July	1.04	3.38	8.41896
Ulva compressa	Diploid	Oakland Beach Cove	2013-07-29	2013-07-31	1.955	July	1.01	2.965	7.69233
Ulva compressa	Haploid	Oakland Beach Cove	2013-07-29	2013-07-31	2.071	July	1.01	3.081	7.96646
Ulva compressa	Diploid	Oakland Beach Cove	2013-07-29	2013-07-31	2.629	July	0.99	3.619	9.25891
Ulva rigida	Diploid	Oakland Beach Cove	2013-07-29	2013-07-31	0.578	July	1.05	1.628	3.13259
Ulva rigida	Diploid	Oakland Beach Cove	2013-07-29	2013-07-31	4.036	July	1.03	5.066	11.3785
Ulva compressa	Diploid	Oakland Beach	2013-07-29	2013-07-31	2.581	July	0.97	3.551	9.2692
Ulva rigida	Haploid	Oakland Beach	2013-07-29	2013-07-31	0.362	July	1.05	1.412	2.11584
Ulva rigida	Haploid	Oakland Beach	2013-07-29	2013-07-31	2.917	July	1.04	3.957	9.54475
Ulva rigida	Haploid	Oakland Beach	2013-07-29	2013-07-31	-0.061	July	1.02	0.959	-0.440477
Ulva rigida	Haploid	Oakland Beach	2013-07-29	2013-07-31	1.623	July	1.02	2.643	6.8008
Ulva compressa	Haploid	Oakland Beach Cove		2013-08-15	1.761	August	1.027	2.788	7.13345
Ulva compressa	Diploid	Oakland Beach Cove		2013-08-15	2.76	August	1.014	3.774	9.38738
Ulva compressa	Diploid	Oakland Beach Cove		2013-08-15	2.101	August	1.035	3.136	7.91819
Ulva compressa	Haploid	Oakland Beach Cove		2013-08-15	1.315	August	0.987	2.302	6.04903
Ulva compressa	Haploid	Oakland Beach Cove		2013-08-15	1.916	August	1.033	2.949	7.49285
Ulva compressa	Diploid	Oakland Beach Cove		2013-08-15	1.951	August	1.05	3.001	7.50111
Ulva compressa	Diploid	Oakland Beach Cove		2013-08-15	2.228	August	0.998	3.226	8.38032
Ulva compressa	Diploid	Oakland Beach Cove		2013-08-15	1.875	August	1.002	2.877	7.53393
Ulva compressa	Diploid	Oakland Beach Cove		2013-08-15	2.463	August	1.037	3.5	8.68879
Ulva compressa	Diploid	Oakland Beach Cove		2013-08-15	1.498	August	1.016	2.514	6.47144
Ulva compressa	Diploid	Oakland Beach Cove		2013-08-15	2.59	August	1.054	3.644	8.86064
Ulva compressa	Diploid	Oakland Beach Cove		2013-08-15	1.289	August	1.046	2.335	5.73599
Ulva compressa	Diploid	Oakland Beach Cove		2013-08-15	1.367	August	1.043	2.41	5.98233
Ulva compressa	Diploid	Oakland Beach Cove		2013-08-15	1.86	August	0.999	2.859	7.51052
Ulva compressa	Diploid	Oakland Beach Cove		2013-08-15	1.398	August	0.945	2.343	6.48573
Ulva compressa	Diploid	Oakland Beach Cove		2013-08-15	1.898	August	1.007	2.905	7.56756
Ulva compressa	Haploid	Oakland Beach Cove		2013-08-15	2.806	August	0.984	3.79	9.63211
Ulva compressa	Haploid	Sandy Point	2013-08-19	2013-08-21	3.608	August	1.005	4.613	10.8849
Ulva rigida	Haploid	Sandy Point	2013-08-19	2013-08-21	3.039	August	0.997	4.036	9.98756
Ulva rigida	Haploid	Sandy Point	2013-08-19	2013-08-21	1.522	August	0.892	2.414	7.11124
Ulva rigida	Haploid	Sandy Point	2013-08-19	2013-08-21	1.752	August	1.018	2.77	7.15005
Ulva compressa	Haploid	Sandy Point	2013-08-19	2013-08-21	2.593	August	0.916	3.509	9.59336
Ulva compressa	Diploid	Chepiwanoxet	2013-08-19	2013-08-21	1.876	August	1.024	2.9	7.43567
Ulva rigida	Haploid	Chepiwanoxet	2013-08-19	2013-08-21	0.618	August	1.048	1.666	3.31101
Ulva rigida	Haploid	Chepiwanoxet	2013-08-19	2013-08-21	1.87	August	1.051	2.921	7.30131
Ulva compressa	Haploid	Chepiwanoxet	2013-08-19	2013-08-21	3.149	August	1.028	4.177	10.0141
Ulva compressa	Diploid	Chepiwanoxet	2013-08-19	2013-08-21	2.657	August	1.051	3.708	9.00536
Ulva compressa	Haploid	Chepiwanoxet	2013-08-19	2013-08-21	2.547	August	0.992	3.539	9.08483
Ulva compressa	Diploid	Chepiwanoxet	2013-08-19	2013-08-21	2.082	August	1.012	3.094	7.9824
Ulva compressa	Diploid	Chepiwanoxet	2013-08-19	2013-08-21	2.34	August	1.013	3.353	8.54957
Ulva compressa	Haploid	Chepiwanoxet	2013-08-19	2013-08-21	1.531	August	1.018	2.549	6.55615
Ulva compressa	Haploid	Chepiwanoxet	2013-08-19	2013-08-21	2.221	August	0.997	3.218	8.36975
Ulva compressa	Haploid	Chepiwanoxet	2013-08-19	2013-08-21	2.187	August	1.034	3.221	8.11612
Ulva rigida	Haploid	Chepiwanoxet	2013-08-19	2013-08-21	0.648	August	1.017	1.665	3.5212
Ulva rigida	Diploid	Chepiwanoxet	2013-08-19	2013-08-21	0.901	August	1.008	1.909	4.56151
Ulva rigida	Diploid	Chepiwanoxet	2013-08-19	2013-08-21	1.137	August	1.05	2.187	5.241
Ulva rigida	Haploid	Chepiwanoxet	2013-08-19	2013-08-21	2.279	August	1.043	3.322	8.27476
Ulva rigida	Haploid	Chepiwanoxet	2013-08-19	2013-08-21	1.514	August	1.015	2.529	6.52097
Ulva rigida	Haploid	Sandy Point	2013-08-19	2013-08-21	1.514	August	1.03	2.773	7.07408
Ulva rigida	Haploid	Sandy Point	2013-08-19	2013-08-21	1.743	August	1.054	2.454	6.03662
Ulva rigida	Diploid	Sandy Point	2013-08-19	2013-08-21	1.4	August	1.02	3.461	8.72682
Ulva rigida	Haploid	Sandy Point	2013-08-19	2013-08-21	2.441	August	0.989	2.576	6.83785
Ulva compressa	Haploid	Oakland Beach	2013-08-19	2013-08-21	1.587	August	1.023	2.522	6.44509
